# Supplementary material for: COVID-19 Specific Immune Markers Revealed by Single Cell Phenotypic Profiling
Source: Biomedicines. 2021 Nov 29;9(12):1794. doi: 10.3390/biomedicines9121794 (PMC8698462; doi:10.3390/biomedicines9121794)
Supplement: Supplementary file 1 [file biomedicines-09-01794-s001.zip]

Archive with 1 entries (1 files):
- biomedicines-1432861-supplementary.pdf
